# Supplementary material for: Understanding the clinical and molecular epidemiological characteristics of carbapenem-resistant Acinetobacter baumannii infections within intensive care units of three teaching hospitals
Source: Ann Clin Microbiol Antimicrob. 2025 Jan 13;24:2. doi: 10.1186/s12941-024-00766-4 (PMC11731405; doi:10.1186/s12941-024-00766-4)
Supplement: Supplementary file 1 — Supplementary Material 1 [file 12941_2024_766_MOESM1_ESM.xlsx]

## Sheet: Sheet1
Sample ID	Age	Sex	Department	Date of collection	Sample Type
AB001	49	Female	ICU	20210322	Sputum
AB002	49	Male	ICU	20191023	Sputum
AB004	19	Male	ICU	20191113	Sputum
AB005	21	Male	ICU	20191224	Sputum
AB006	55	Male	ICU	20200104	Blood
AB007	87	Male	ICU	20200116	Sputum
AB008	57	Male	ICU	20200117	Sputum
AB009	75	Male	ICU	20200117	Sputum
AB010	62	Female	ICU	20200129	Sputum
AB012	64	Male	ICU	20200131	Sputum
AB013	54	Male	ICU	20200221	Sputum
AB014	85	Male	ICU	20200221	Sputum
AB016	62	Male	ICU	20200229	Sputum
AB019	67	Female	ICU	20200309	Sputum
AB020	47	Male	ICU	20200309	Sputum
AB021	69	Male	ICU	20200310	Sputum
AB023	47	Male	ICU	20200328	Sputum
AB024	49	Male	ICU	20200406	Sputum
AB025	68	Male	ICU	20200415	Sputum
AB027	75	Female	ICU	20200502	Sputum
AB028	75	Female	ICU	20200430	Sputum
AB029	34	Male	ICU	20200501	Sputum
AB031	57	Male	ICU	20210410	Sputum
AB039	59	Female	ICU	20210401	Sputum
AB048	66	Male	ICU	20210325	Sputum
AB050	56	Male	ICU	20210327	Sputum
AB052	81	Female	ICU	20210324	Sputum
AB053	80	Female	ICU	20210324	Sputum
AB059	61	Male	ICU	20210414	Sputum
AB063	56	Male	ICU	20210420	Blood
AB065	79	Male	ICU	20210420	Sputum
AB071	65	Female	ICU	20210505	Sputum
AB089	69	Male	ICU	20210506	Sputum
AB096	69	Male	ICU	20210516	Sputum
AB097	69	Male	ICU	20210520	Sputum
AB099	57	Male	ICU	20210519	Sputum
AB155	64	Female	ICU	20210522	Sputum
AB164	67	Male	ICU	20210527	Sputum
AB181	83	Male	ICU	20210607	Sputum
AB195	56	Female	ICU	20210615	Sputum
AB196	37	Male	EICU	20211129	Sputum
AB198	67	Male	EICU	20220204	Sputum
AB200	69	Male	ICU	20220301	Sputum
AB203	42	Female	ICU	20220227	Sputum
AB204	70	Male	ICU	20220303	Sputum
AB205	67	Male	ICU	20220304	Sputum
AB207	62	Female	ICU	20220320	Sputum
AB209	67	Female	ICU	20220314	Sputum
AB210	75	Female	EICU	20220331	Sputum
AB211	65	Female	EICU	20220407	Sputum
AB212	88	Male	EICU	20220409	Sputum
AB213	59	Male	EICU	20220517	Sputum
AB214	65	Male	ICU	20220508	Sputum
AB215	73	Male	ICU	20220528	Sputum
AB216	58	Male	ICU	20220523	Sputum
AB217	42	Male	ICU	20220523	CSF
AB218	71	Male	ICU	20220527	Sputum
AB219	44	Male	ICU	20220607	Sputum
AB223	75	Male	ICU	20220611	Sputum
AB226	65	Female	EICU	20220620	Sputum
AB227	62	Female	ICU	20220621	Sputum
AB231	74	Male	ICU	20220621	Sputum
AB232	81	Male	EICU	20220628	Sputum
AB233	56	Male	ICU	20220701	Sputum
AB234	71	Male	ICU	20220704	Sputum
AB236	40	Male	ICU	20220707	Sputum
AB243	52	Male	ICU	20220713	Sputum
AB244	83	Male	ICU	20220713	Sputum
AB267	52	Male	ICU	20220710	Sputum
AB268	50	Female	ICU	20220715	Sputum
AB272	78	Female	ICU	20220726	Sputum
AB273	80	Female	ICU	20220726	Sputum
AB276	49	Male	ICU	20220731	Sputum
AB277	75	Male	ICU	20220802	Sputum
AB288	71	Male	ICU	20220810	Sputum
AB294	71	Female	EICU	20220819	Sputum
AB295	50	Female	ICU	20220824	Sputum
AB297	75	Male	ICU	20220826	Sputum
AB299	83	Male	EICU	20220826	Sputum
AB300	64	Male	ICU	20220901	Sputum
AB304	69	Female	ICU	20220914	Ascites
AB307	54	Female	ICU	20220927	Sputum
AB308	84	Male	ICU	20220927	Sputum
AB309	76	Male	ICU	20220926	Sputum
AB310	92	Female	ICU	20220927	Sputum
AB313	54	Female	ICU	20220930	Blood
AB314	61	Male	ICU	20220930	Sputum
AB329	75	Male	EICU	20221009	Sputum
AB331	35	Female	ICU	20221018	Sputum
AB332	5	Male	ICU	20221018	Sputum
AB336	80	Male	ICU	20221019	Sputum
AB341	68	Male	ICU	20221020	Sputum
