# Supplementary material for: Understanding the clinical and molecular epidemiological characteristics of carbapenem-resistant Acinetobacter baumannii infections within intensive care units of three teaching hospitals
Source: Ann Clin Microbiol Antimicrob. 2025 Jan 13;24:2. doi: 10.1186/s12941-024-00766-4 (PMC11731405; doi:10.1186/s12941-024-00766-4)
Supplement: Supplementary file 2 — Supplementary Material 2 [file 12941_2024_766_MOESM2_ESM.xlsx]

## Sheet: Sheet1
Sample ID	Ceftazidime_MIC	Ceftazidime_MIC_Sensitivity	Cefepime_MIC	Cefepime_MIC_Sensitivity	Imipenem_MIC	Imipenem_MIC_Sensitivity	Meropenem_MIC	Meropenem_MIC_Sensitivity	Tetracycline_MIC	Tetracycline_MIC_Sensitivity	Minocycline_MIC	Minocycline_MIC_Sensitivity	Gentamicin_MIC	Gentamicin_MIC_Sensitivity	Amikacin_MIC	Amikacin_MIC_Sensitivity	Levofloxacin_MIC	Levofloxacin_MIC_Sensitivity
AB001	≥64	R	≥32	R	≥16	R	≥16	R	≥16	R	≥16	R	＞32	R	＞8	R	≥8	R
AB002	>32	R	>16	R	>8	R	>8	R	>8	R	8	I	>32	R	>8	R	>8	R
AB004	>32	R	>16	R	>8	R	>8	R	>8	R	8	I	>32	R	>8	R	>8	R
AB005	≥64	R	≥32	R	≥16	R	≥16	R	≥16	R	4	S	＞32	R	＞8	R	≥8	R
AB006	>32	R	>16	R	>8	R	>8	R	>8	R	8	I	>32	R	>8	R	>8	R
AB007	≥64	R	≥32	R	≥16	R	≥16	R	≥16	R	4	S	＞32	R	＞8	R	≥8	R
AB008	>32	R	>16	R	>8	R	>8	R	>8	R	8	I	>32	R	>8	R	>8	R
AB009	>32	R	>16	R	>8	R	>8	R	>8	R	8	I	>32	R	>8	R	>8	R
AB010	>32	R	>16	R	>8	R	>8	R	>8	R	≥16	R	>32	R	>8	R	>8	R
AB012	>32	R	>16	R	>8	R	>8	R	>8	R	8	I	>32	R	>8	R	>8	R
AB013	>32	R	>16	R	>8	R	>8	R	>8	R	8	I	>32	R	>8	R	>8	R
AB014	>32	R	>16	R	>8	R	>8	R	>8	R	≥16	R	>32	R	>8	R	>8	R
AB016	>32	R	>16	R	>8	R	>8	R	>8	R	≥16	R	>32	R	>8	R	>8	R
AB019	>32	R	>16	R	>8	R	>8	R	>8	R	≥16	R	>32	R	>8	R	>8	R
AB020	>32	R	>16	R	>8	R	>8	R	>8	R	＜4	S	>32	R	>8	R	>8	R
AB021	>32	R	>16	R	>8	R	>8	R	>8	R	8	I	>32	R	>8	R	>8	R
AB023	>32	R	>16	R	>8	R	>8	R	>8	R	＞16	R	>32	R	>8	R	>8	R
AB024	>32	R	>16	R	>8	R	>8	R	>8	R	＞16	R	≤8	S	>8	R	>8	R
AB025	>32	R	>16	R	>8	R	>8	R	>8	R	＜4	S	>32	R	>8	R	>8	R
AB027	>32	R	>16	R	>8	R	>8	R	>8	R	≥16	R	>32	R	>8	R	>8	R
AB028	>32	R	>16	R	>8	R	>8	R	>8	R	＞16	R	>32	R	>8	R	>8	R
AB029	>32	R	>16	R	>8	R	>8	R	>8	R	＞16	R	≤8	S	>8	R	>8	R
AB031	≥64	R	≥32	R	≥16	R	≥16	R	≥16	R	≥16	R	＜8	S	＜2	S	≥8	R
AB039	≥64	R	≥32	R	≥16	R	≥16	R	≥16	R	8	I	＞32	R	＞8	R	≥8	R
AB048	≥64	R	≥32	R	≥16	R	≥16	R	≥16	R	8	I	＞32	R	4	I	≥8	R
AB050	≥64	R	≥32	R	≥16	R	≥16	R	≥16	R	≥16	R	＞32	R	＜2	S	≥8	R
AB052	≥64	R	≥32	R	≥16	R	≥16	R	≥16	R	8	I	16	I	4	I	≥8	R
AB053	≥64	R	≥32	R	≥16	R	≥16	R	≥16	R	8	I	＞32	R	＞8	R	≥8	R
AB059	≥64	R	≥32	R	≥16	R	≥16	R	≥16	R	8	I	＞32	R	＞8	R	≥8	R
AB063	≥64	R	≥32	R	≥16	R	≥16	R	≥16	R	8	I	＞32	R	＞8	R	≥8	R
AB065	≥64	R	≥32	R	≥16	R	≥16	R	≥16	R	≥16	R	＜8	S	＜2	S	≥8	R
AB071	≥64	R	16	I	≥16	R	≥16	R	≥16	R	4	S	＞32	R	＞8	R	4	I
AB089	≥64	R	≥32	R	≥16	R	≥16	R	≥16	R	≥16	R	＞32	R	＞8	R	≥8	R
AB096	≥64	R	≥32	R	≥16	R	≥16	R	≥16	R	4	S	＞32	R	＞8	R	≥8	R
AB097	≥64	R	≥32	R	≥16	R	≥16	R	≥16	R	4	S	＞32	R	＞8	R	≥8	R
AB099	≥64	R	≥32	R	≥16	R	≥16	R	≥16	R	4	S	＞32	R	＞8	R	≥8	R
AB155	≥64	R	≥32	R	≥16	R	≥16	R	≥16	R	8	I	＞32	R	4	I	≥8	R
AB164	≥64	R	16	I	≥16	R	≥16	R	≥16	R	8	I	＞32	R	＞8	R	≥8	R
AB181	≥64	R	≥32	R	≥16	R	≥16	R	≥16	R	8	I	＞32	R	＞8	R	≥8	R
AB195	≥64	R	16	I	≥16	R	≥16	R	≥16	R	4	S	＞32	R	＞8	R	≥8	R
AB196	≥64	R	≥32	R	≥16	R	≥16	R	≥16	R	4	S	＞32	R	＞8	R	4	I
AB198	≥64	R	≥32	R	≥16	R	≥16	R	≥16	R	8	I	＞32	R	＞8	R	≥8	R
AB200	≥64	R	≥64	R	≥64	R	≥64	R	≥16	R	≤1/19	S	＞32	R	＞8	R	≥16	R
AB203	≥64	R	≥64	R	≥64	R	≥64	R	≥16	R	≤1/19	S	＞32	R	＞8	R	≥16	R
AB204	≥64	R	≥64	R	≥64	R	≥64	R	≥16	R	≤1/19	S	＞32	R	＞8	R	≥16	R
AB205	≥64	R	≥64	R	≥64	R	≥64	R	≥16	R	≤1/19	S	＞32	R	＞8	R	≥16	R
AB207	≥64	R	≥64	R	≥64	R	≥64	R	≥16	R	≤1/19	S	＞32	R	＞8	R	≥16	R
AB209	≥64	R	≥64	R	≥64	R	≥64	R	≥16	R	≤1/19	S	＞32	R	＞8	R	4	S
AB210	≥64	R	≥64	R	≥64	R	≥64	R	≥16	R	≥16/304	R	＞32	R	＞8	R	≤1	S
AB211	≥64	R	≥64	R	≥64	R	≥64	R	≥16	R	≥16/304	R	＞32	R	＞8	R	≤1	S
AB212	≥64	R	≥64	R	≥64	R	≥64	R	≥16	R	≥16/304	R	＞32	R	＞8	R	2	S
AB213	≥64	R	≥64	R	≥64	R	≥64	R	≥16	R	≥16/304	R	＞32	R	＞8	R	≥16	R
AB214	≥64	R	≥64	R	≥64	R	≥64	R	≥16	R	≤1/19	S	＞32	R	＞8	R	≥16	R
AB215	≥64	R	≥64	R	≥64	R	≥64	R	≥16	R	≥16	R	＞32	R	＞8	R	≥16	R
AB216	≥64	R	≥64	R	≥64	R	≥64	R	≥16	R	≥16	R	＞32	R	＞8	R	≥16	R
AB217	≥64	R	≥64	R	≥64	R	≥64	R	≥16	R	2	S	＞32	R	＞8	R	≥16	R
AB218	≥64	R	≥64	R	≥64	R	≥64	R	≥16	R	8	I	＞32	R	＞8	R	≥16	R
AB219	≥64	R	≥64	R	≥64	R	≥64	R	≥16	R	8	I	＜8	S	＜2	S	≥16	R
AB223	≥64	R	≥64	R	≥64	R	≥64	R	≥16	R	8	I	＞32	R	4	I	≥16	R
AB226	≥64	R	≥64	R	≥64	R	≥64	R	≥16	R	8	I	＞32	R	＞8	R	≥16	R
AB227	≥64	R	≥64	R	≥64	R	≥64	R	≥16	R	8	I	＞32	R	＞8	R	≥16	R
AB231	≥64	R	≥64	R	≥64	R	≥64	R	≥16	R	8	I	＞32	R	4	I	≥16	R
AB232	≥64	R	≥64	R	≥64	R	≥64	R	≥16	R	8	I	＞32	R	4	I	≤1	S
AB233	≥64	R	≥64	R	≥64	R	≥64	R	≥16	R	≥16	R	＞32	R	4	I	≥16	R
AB234	≥64	R	≥64	R	≥64	R	≥64	R	≥16	R	4	S	＞32	R	4	I	≥16	R
AB236	≥64	R	≥64	R	≥64	R	≥64	R	≥16	R	8	I	＜8	S	＜2	S	≥16	R
AB243	≥64	R	≥64	R	≥64	R	≥64	R	≥16	R	≤1	S	16	I	＜2	S	≤1	S
AB244	≥64	R	≥64	R	≥64	R	≥64	R	≥16	R	4	S	＞32	R	＞8	R	≥16	R
AB267	≥64	R	≥64	R	≥64	R	≥64	R	≥16	R	≥16	R	＞32	R	4	I	≥16	R
AB268	≥64	R	≥64	R	≥64	R	≥64	R	≥16	R	4	S	＞32	R	＞8	R	≥16	R
AB272	>16	R	>16	R	>8	R	>8	R	>8	R	≥16	R	>8	R	>32	R	>8	R
AB273	>16	R	>16	R	>8	R	>8	R	>8	R	≥16	R	>8	R	>32	R	>8	R
AB276	>16	R	>16	R	>8	R	>8	R	8	I	≥16	R	8	I	≤8	S	8	R
AB277	>16	R	>16	R	>8	R	>8	R	>8	R	≥16	R	>8	R	>32	R	8	R
AB288	≥64	R	≥32	R	≥16	R	≥16	R	≥16	R	4	S	＞32	R	＞8	R	≥8	R
AB294	>16	R	>16	R	>8	R	>8	R	>8	R	4	S	＞32	R	＞8	R	>8	R
AB295	≥64	R	≥32	R	≥16	R	≥16	R	≥16	R	4	S	＞32	R	＞8	R	≥8	R
AB297	≥64	R	≥32	R	≥16	R	≥16	R	≥16	R	≤1	S	＞32	R	＞8	R	≥8	R
AB299	≥64	R	≥32	R	≥16	R	≥16	R	≥16	R	4	S	＞32	R	＞8	R	≥8	R
AB300	≥64	R	≥32	R	≥16	R	≥16	R	≥16	R	8	I	＞32	R	＞8	R	≥8	R
AB304	≥64	R	≥32	R	≥16	R	≥16	R	≥16	R	8	I	＞32	R	＞8	R	≥8	R
AB307	≥64	R	≥32	R	≥16	R	≥16	R	≥16	R	8	I	＞32	R	＞8	R	≥8	R
AB308	≥64	R	≥32	R	≥16	R	≥16	R	≥16	R	4	S	＞32	R	＞8	R	≥8	R
AB309	≥64	R	≥32	R	≥16	R	≥16	R	≥16	R	4	S	＞32	R	＞8	R	≥8	R
AB310	≥64	R	≥32	R	≥16	R	≥16	R	≥16	R	4	S	＞32	R	＞8	R	≥8	R
AB313	≥64	R	≥32	R	≥16	R	≥16	R	≥16	R	8	I	＞32	R	＞8	R	≥8	R
AB314	≥64	R	≥32	R	≥16	R	≥16	R	≥16	R	8	I	＞32	R	＞8	R	≥8	R
AB329	≥64	R	16	I	≥16	R	≥16	R	≥16	R	8	I	＞32	R	＞8	R	≥8	R
AB331	≥64	R	≥32	R	≥16	R	≥16	R	≥16	R	8	I	＞32	R	＞8	R	≥8	R
AB332	≥64	R	≥32	R	≥16	R	≥16	R	8	I	4	S	16	I	＞8	R	≥8	R
AB336	≥64	R	≥32	R	≥16	R	≥16	R	≥16	R	4	S	＞32	R	＞8	R	≥8	R
AB341	≥64	R	≥32	R	≥16	R	≥16	R	≥16	R	8	I	＞32	R	＞8	R	≥8	R
